# Supplementary material for: Innovation or acquisition? Emissions mitigation strategies and the role of renewable technologies
Source: PLoS One. 2024 Dec 31;19(12):e0316020. doi: 10.1371/journal.pone.0316020 (PMC11687885; doi:10.1371/journal.pone.0316020)
Supplement: S1 Dataset — (XLSX) [file pone.0316020.s002.xlsx]

## Sheet: Sheet1
Year	Country	GDP (PPP, constant 2020 USD)	GDPpc	LnGDPpc	EP	LnEP	RERD	RERDGDP	Ln RERDGDP	REIMP	REIMP/GDP	Ln REIMPGDP	REDEV	LnREDEV	C)2 em from energy (million tonnes)	CO2 (tonnes)	COEpc	LnCOEpc	Patents	lnPatents
2011	Australia	1.06961e+12	47878.8	10.7764	8424.15	9.03886	140281000	0.0131151	-4.33399	1734701771	0.16218	-1.81905	11.093	2.40631	406.783	4.06783e+08	18.2087	2.9019	1413	7.25347
2012	Australia	1.11152e+12	48893.3	10.7974	8851.05	9.08829	1.07796e+08	0.00969811	-4.63582	1436892082	0.129273	-2.04583	11.068	2.40406	398.096	3.98096e+08	17.5115	2.86286	1216	7.10332
2013	Australia	1.14042e+12	49308.7	10.8059	8952.17	9.09965	254111000	0.0222823	-3.80396	925480559	0.0811528	-2.51142	13.859	2.62893	395.002	3.95002e+08	17.0789	2.83784	1225	7.1107
2014	Australia	1.16964e+12	49823.7	10.8162	9227.24	9.12992	3.66e+07	0.00312915	-5.76699	1100322436	0.0940732	-2.36368	15.288	2.72707	398.52	3.9852e+08	16.9758	2.83179	941	6.84694
2015	Australia	1.19505e+12	50178.5	10.8233	9440.34	9.15275	100201000	0.00838466	-4.78135	707242630	0.0591809	-2.82716	13.966	2.63663	407.225	4.07225e+08	17.0988	2.83901	949	6.85541
2016	Australia	1.22782e+12	50755.3	10.8348	9714.5	9.18138	38726000	0.00315406	-5.75907	693201201	0.0564581	-2.87426	15.174	2.71958	405.582	4.05582e+08	16.7659	2.81935	846	6.74052
2017	Australia	1.25601e+12	51053.3	10.8406	9821.75	9.19235	37654000	0.00299792	-5.80984	1.33211e+09	0.106059	-2.24376	16.357	2.79466	403.736	4.03736e+08	16.4108	2.79794	934	6.83948
2018	Australia	1.29207e+12	51718.4	10.8536	10037.8	9.21411	34639000	0.0026809	-5.9216	2.10931e+09	0.163251	-1.81247	17.896	2.88458	401.514	4.01514e+08	16.0717	2.77706	991	6.89871
2019	Australia	1.31937e+12	52013.8	10.8593	10248.3	9.23487	1.6595e+07	0.0012578	-6.67839	1.96698e+09	0.149085	-1.90324	20.531	3.02194	406.569	4.06569e+08	16.0283	2.77435	897	6.79906
2020	Australia	1.31932e+12	51348.8	10.8464	10075.7	9.21789				1.4564e+09	0.11039	-2.20373	24.523	3.19961	378.239	3.78239e+08	14.7213	2.6893	505	6.22456
2011	Austria	4.70739e+11	56096.1	10.9348	14282.1	9.56676	48488000	0.0103004	-4.57557	824797874	0.175214	-1.74175	65.708	4.18522	64.6717	6.46717e+07	7.70667	2.04209	178	5.18178
2012	Austria	4.73942e+11	56220.9	10.937	14418.7	9.57628	3.9515e+07	0.00833752	-4.78699	1020888552	0.215404	-1.53524	74.716	4.31369	62.1958	6.21958e+07	7.37792	1.99849	114	4.7362
2013	Austria	4.74063e+11	55904.8	10.9314	14244.7	9.56414	41336000	0.00871952	-4.74219	1180745245	0.24907	-1.39002	78.185	4.35908	62.8542	6.28542e+07	7.4122	2.00313	67	4.20469
2014	Austria	4.77197e+11	55836.4	10.9302	14889.2	9.60839	44610000	0.00934833	-4.67256	1012938420	0.212268	-1.5499	81.467	4.4002	58.6344	5.86344e+07	6.86075	1.92582	86	4.45435
2015	Austria	4.82039e+11	55774.1	10.9291	14696.3	9.59535	29652000	0.00615138	-5.09108	865697472	0.179591	-1.71707	76.944	4.34308	60.6904	6.06904e+07	7.02215	1.94907	98	4.58497
2016	Austria	4.91628e+11	56271.8	10.9379	14821.5	9.60383	3.7969e+07	0.00772311	-4.86354	8.12791e+08	0.165326	-1.79983	78.284	4.36034	61.6427	6.16427e+07	7.05563	1.95383	62	4.12713
2017	Austria	5.02732e+11	57144.5	10.9533	14882.5	9.60794	2.6584e+07	0.0052879	-5.24233	9.26574e+08	0.184308	-1.69115	75.719	4.32703	64.4332	6.44332e+07	7.32399	1.99115	38	3.63759
2018	Austria	5.15309e+11	58289.4	10.9732	15681.9	9.66026	27475000	0.00533176	-5.23407	1.06571e+09	0.206809	-1.57596	76.968	4.34339	62.0708	6.20708e+07	7.02117	1.94893	49	3.89182
2019	Austria	5.22993e+11	58896.1	10.9835	15663.2	9.65907	2.9211e+07	0.00558535	-5.18761	1.01845e+09	0.194735	-1.63611	77.11	4.34523	63.6439	6.36439e+07	7.16718	1.96951	55	4.00733
2020	Austria	4.87772e+11	54702.2	10.9097	15519.3	9.64984	2.6742e+07	0.00548248	-5.2062	1.01429e+09	0.207944	-1.57049	80.098	4.38325	55.9927	5.59927e+07	6.27942	1.83728	16	2.77259
2011	Belgium	5.60702e+11	50796.2	10.8356	10035.8	9.21392	24891000	0.00443925	-5.41727	3317542052	0.591676	-0.524796	9.332	2.23345	120.611	1.20611e+08	10.9266	2.3912	30	3.4012
2012	Belgium	5.64847e+11	50855.4	10.8367	10546.1	9.26351	24948000	0.00441677	-5.42235	1.85241e+09	0.327949	-1.1149	12.898	2.55707	116.276	1.16276e+08	10.4688	2.3484	39	3.66356
2013	Belgium	5.67441e+11	50848.7	10.8366	10165.6	9.22676	25920000	0.00456787	-5.38871	1.32016e+09	0.232652	-1.45821	14.329	2.66229	117.339	1.17339e+08	10.5148	2.35278	17	2.83321
2014	Belgium	5.76398e+11	51422.6	10.8478	10956.1	9.30165	3.2083e+07	0.00556612	-5.19106	1.49814e+09	0.259914	-1.34741	17.212	2.84561	108.997	1.08997e+08	9.72405	2.2746	34	3.52636
2015	Belgium	5.88165e+11	52169.2	10.8622	11209.6	9.32452	23894000	0.00406246	-5.50597	1.34477e+09	0.228638	-1.47561	21.213	3.05461	115.228	1.15228e+08	10.2205	2.3244	25	3.21888
2016	Belgium	5.95616e+11	52563.2	10.8698	10716.4	9.27953	2.0454e+07	0.00343409	-5.674	1.3873e+09	0.232918	-1.45707	16.972	2.83156	116.871	1.16871e+08	10.3139	2.33349	19	2.94444
2017	Belgium	6.05262e+11	53209.1	10.882	10939.1	9.3001	18328000	0.00302811	-5.79982	1.45049e+09	0.239646	-1.42859	18.604	2.92338	118.786	1.18786e+08	10.4426	2.3459	31	3.43399
2018	Belgium	6.16273e+11	53931	10.8955	11562.3	9.35551	13383000	0.0021716	-6.13229	1.95858e+09	0.317811	-1.1463	23.354	3.15077	125.435	1.25435e+08	10.977	2.39581	39	3.66356
2019	Belgium	6.29438e+11	54786.3	10.9112	11469.4	9.34743	27658000	0.00439408	-5.4275	2.31576e+09	0.367908	-0.999922	21.083	3.04847	121.712	1.21712e+08	10.5938	2.36027	14	2.63906
2020	Belgium	5.93682e+11	51426.7	10.8479	11777.1	9.37391	25549000	0.00430348	-5.44833	2.67692e+09	0.450901	-0.796508	26.651	3.28283	105.538	1.05538e+08	9.14204	2.21288	9	2.19722
2011	Canada	1.65983e+12	48336	10.7859	6225.44	8.7364	152145000	0.00916632	-4.69222	2537808586	0.152896	-1.878	64.139	4.16105	550.246	5.50246e+08	16.0238	2.77407	1693	7.43426
2012	Canada	1.68908e+12	48656.6	10.7925	6285.17	8.74595	1.81905e+08	0.0107695	-4.53104	2789267228	0.165136	-1.80099	65.191	4.17732	546.482	5.46482e+08	15.7423	2.75635	1444	7.27517
2013	Canada	1.72842e+12	49266.6	10.805	6304.64	8.74904	98815000	0.00571708	-5.1643	2943463957	0.170298	-1.7702	65.587	4.18338	560.727	5.60727e+08	15.9829	2.77152	1352	7.20934
2014	Canada	1.77802e+12	50173.6	10.8232	6318.72	8.75127	79637000	0.00447896	-5.40836	2907107673	0.163502	-1.81093	65.139	4.17652	566.428	5.66428e+08	15.9839	2.77158	1168	7.06305
2015	Canada	1.78974e+12	50128.8	10.8224	6394.68	8.76322	1.09789e+08	0.00613434	-5.09385	2312634108	0.129216	-2.04627	65.282	4.17872	566.186	5.66186e+08	15.8583	2.76369	1035	6.94216
2016	Canada	1.80767e+12	50060.7	10.821	6222.6	8.73594	9.9593e+07	0.00550948	-5.20129	1821394420	0.100759	-2.29502	66.147	4.19188	547.695	5.47695e+08	15.1676	2.71916	925	6.82979
2017	Canada	1.86262e+12	50967.4	10.8389	6157.82	8.72548	97408000	0.00522963	-5.25341	2.2557e+09	0.121104	-2.11111	66.953	4.20399	563.726	5.63726e+08	15.4254	2.73602	871	6.76964
2018	Canada	1.91434e+12	51648	10.8522	6240.32	8.73879	87911000	0.00459223	-5.38339	2.12993e+09	0.111262	-2.19587	67.312	4.20934	573.5	5.735e+08	15.4728	2.73908	892	6.79347
2019	Canada	1.95032e+12	51868.6	10.8565	6382.16	8.76126	8.2782e+07	0.00424452	-5.46213	2.1242e+09	0.108915	-2.21718	67.004	4.20475	571.303	5.71303e+08	15.1937	2.72088	697	6.54679
2020	Canada	1.84826e+12	48591	10.7912	6427.63	8.76836	1.11627e+08	0.00603956	-5.10942	2.03386e+09	0.110042	-2.2069	68.808	4.23132	517.317	5.17317e+08	13.6003	2.61009	300	5.70378
2011	Czech Republic	3.76466e+11	35867.3	10.4876	8654.39	9.06582	21433000	0.00569321	-5.16848	1176055498	0.312394	-1.16349	8.354	2.12274	113.074	1.13074e+08	10.773	2.37704	76	4.33073
2012	Czech Republic	3.73511e+11	35535.9	10.4783	8648.08	9.06509	16925000	0.00453133	-5.39674	708781054	0.189762	-1.66199	9.318	2.23195	109.311	1.09311e+08	10.3999	2.34179	103	4.63473
2013	Czech Republic	3.73339e+11	35507.9	10.4775	8638.11	9.06394	8396000	0.00224889	-6.09732	489128845	0.131015	-2.03245	10.822	2.38158	104.98	1.0498e+08	9.98453	2.30104	47	3.85015
2014	Czech Republic	3.81785e+11	36272.9	10.4988	9105.28	9.11661	6628000	0.00173606	-6.35614	558977249	0.146412	-1.92133	10.787	2.37834	101.974	1.01974e+08	9.68839	2.27093	38	3.63759
2015	Czech Republic	4.02357e+11	38152.3	10.5493	9579.92	9.16742	8941000	0.00222216	-6.10928	523839764	0.130193	-2.03874	11.403	2.43388	102.773	1.02773e+08	9.74517	2.27677	23	3.13549
2016	Czech Republic	4.12566e+11	39045.3	10.5725	9941.34	9.20446	8479000	0.00205519	-6.18739	481779497	0.116776	-2.14749	11.45	2.43799	104.791	1.04791e+08	9.91742	2.29429	28	3.3322
2017	Czech Republic	4.3389e+11	40954.5	10.6202	10013.6	9.2117	9738000	0.00224435	-6.09934	496803742	0.1145	-2.16718	11.216	2.41734	102.937	1.02937e+08	9.71609	2.27378	45	3.80666
2018	Czech Republic	4.47769e+11	42123.4	10.6484	10322	9.24203	1.0359e+07	0.00231347	-6.06901	513997700	0.114791	-2.16464	10.857	2.38481	101.916	1.01916e+08	9.58767	2.26048	36	3.58352
2019	Czech Republic	4.61334e+11	43228.9	10.6743	10788.9	9.28627	18227000	0.00395094	-5.5338	485078686	0.105147	-2.2524	11.721	2.46138	98.2223	9.82223e+07	9.20385	2.21962	34	3.52636
2020	Czech Republic	4.34586e+11	40619.7	10.612	10826.8	9.28978	18383000	0.00423	-5.46555	520713032	0.119818	-2.12178	12.909	2.55792	87.9411	8.79411e+07	8.22044	2.10662	18	2.89037
2011	Denmark	3.01405e+11	54106.7	10.8987	16744.7	9.72584	9.2903e+07	0.0308233	-3.47949	743192402	0.246576	-1.40009	40.233	3.69469	46.2998	4.62998e+07	8.31149	2.11764	884	6.78446
2012	Denmark	3.02088e+11	54025.6	10.8972	17492.1	9.7695	6.7874e+07	0.0224683	-3.79565	909937694	0.301216	-1.19993	48.339	3.87824	40.913	4.0913e+07	7.3169	1.99019	862	6.75926
2013	Denmark	3.04908e+11	54303	10.9023	17634.9	9.77764	88661000	0.029078	-3.53777	831280611	0.272634	-1.29963	45.941	3.82736	43.3682	4.33682e+07	7.72373	2.0443	711	6.56667
2014	Denmark	3.09845e+11	54903.3	10.9133	19044	9.85451	63966000	0.0206445	-3.88031	719050498	0.232068	-1.46073	55.887	4.02333	40.0179	4.00179e+07	7.09101	1.95883	670	6.50728
2015	Denmark	3.17104e+11	55793.9	10.9294	19454.2	9.87582	74435000	0.0234734	-3.75189	684932275	0.215996	-1.53249	65.434	4.18104	36.7378	3.67378e+07	6.46396	1.86624	519	6.2519
2016	Denmark	3.27397e+11	57157.1	10.9536	19639.9	9.88532	48124000	0.014699	-4.21998	5.21029e+08	0.159143	-1.83795	60.196	4.09761	37.9014	3.79014e+07	6.61685	1.88962	498	6.2106
2017	Denmark	3.36635e+11	58393.1	10.975	20121.6	9.90955	31355000	0.00931424	-4.67621	7.68485e+08	0.228285	-1.47716	70.255	4.25213	35.2883	3.52883e+07	6.12115	1.81175	405	6.00389
2018	Denmark	3.43332e+11	59260.3	10.9897	20620.6	9.93404	46462000	0.0135327	-4.30265	9.81478e+08	0.285868	-1.25223	68.347	4.2246	35.59	3.559e+07	6.14295	1.81531	236	5.46383
2019	Denmark	3.50593e+11	60297.1	11.007	21912	9.99479	41052000	0.0117093	-4.44737	1.20274e+09	0.343059	-1.06985	78.184	4.35907	32.4581	3.24581e+07	5.58235	1.71961	116	4.75359
2020	Denmark	3.43363e+11	58881.7	10.9833	22354.4	10.0148	39592000	0.0115307	-4.46275	1.08693e+09	0.316554	-1.15026	81.622	4.4021	26.8305	2.68305e+07	4.60103	1.52628	38	3.63759
2011	Estonia	3.91932e+10	29525.4	10.293	6961.5	8.84815	1.0876e+07	0.0277497	-3.58453	32951831	0.0840753	-2.47604	9.154	2.21419	23.475	2.3475e+07	17.6844	2.87268	4	1.38629
2012	Estonia	4.04585e+10	30587.9	10.3284	7329.43	8.89965	368000	0.000909575	-7.00253	31580426	0.0780564	-2.55032	12.291	2.50887	22.8265	2.28265e+07	17.2575	2.84825	2	0.693147
2013	Estonia	4.10485e+10	31144.6	10.3464	6729.26	8.81422	1.731e+06	0.00421696	-5.46864	49650323	0.120955	-2.11233	9.262	2.22592	24.4696	2.44696e+07	18.5657	2.92132	1
2014	Estonia	4.22846e+10	32166.7	10.3787	7303.05	8.89605	1682000	0.0039778	-5.52703	42277024	0.099982	-2.30277	11.165	2.41278	23.5248	2.35248e+07	17.8958	2.88456	2	0.693147
2015	Estonia	4.30682e+10	32741.3	10.3964	7873.52	8.97126	1323000	0.00307187	-5.78547	26383449	0.0612597	-2.79263	15.369	2.73235	21.3551	2.13551e+07	16.2346	2.78714	1
2016	Estonia	4.44272e+10	33764.7	10.4272	7404.54	8.90985	2.039e+06	0.00458953	-5.38398	2.62678e+07	0.0591254	-2.82809	13.065	2.56994	22.0875	2.20875e+07	16.7865	2.82057
2017	Estonia	4.70005e+10	35677.1	10.4823	8231.26	9.01569	1256000	0.00267231	-5.92481	3.10138e+07	0.065986	-2.71831	14.134	2.64858	24.5959	2.45959e+07	18.6703	2.92693	2	0.693147
2018	Estonia	4.89434e+10	37022.9	10.5193	7945.35	8.98034	1.711e+06	0.00349588	-5.65617	52587448	0.107445	-2.23077	16.087	2.77801	24.1401	2.41401e+07	18.2606	2.90475	2	0.693147
2019	Estonia	5.09483e+10	38396.5	10.5557	9722.95	9.18224	825000	0.00161929	-6.42577	4.87526e+07	0.0956905	-2.34664	28.121	3.33652	18.309	1.8309e+07	13.7988	2.62458
2020	Estonia	4.94448e+10	37147	10.5226	9791.04	9.18922	295000	0.000596625	-7.42422	1.56073e+08	0.315651	-1.15312	47.731	3.86558	15.887	1.5887e+07	11.9498	2.48072
2011	Finland	2.6615e+11	49394.3	10.8076	7571.83	8.93219	78324000	0.0294285	-3.52579	338346337	0.127126	-2.06257	33.028	3.49736	57.0787	5.70787e+07	10.5931	2.36021	61	4.11087
2012	Finland	2.6243e+11	48472.8	10.7888	7736.74	8.95374	48906000	0.0186358	-3.98267	421578532	0.160644	-1.82856	40.748	3.70741	51.0452	5.10452e+07	9.42842	2.24373	86	4.45435
2013	Finland	2.60064e+11	47814.9	10.7751	7788.68	8.96043	65042000	0.02501	-3.68848	339326211	0.130478	-2.03655	36.109	3.58654	52.0492	5.20492e+07	9.56967	2.2586	59	4.07754
2014	Finland	2.59115e+11	47443.8	10.7673	7596.45	8.93544	40950000	0.0158038	-4.14751	381971690	0.147414	-1.91451	38.755	3.65726	47.6604	4.76604e+07	8.7266	2.16638	49	3.89182
2015	Finland	2.60524e+11	47544.9	10.7694	8028.47	8.99075	46327000	0.0177823	-4.02955	297918955	0.114354	-2.16846	44.661	3.7991	44.9412	4.49412e+07	8.20165	2.10434	38	3.63759
2016	Finland	2.67848e+11	48741.3	10.7943	7962.2	8.98246	41661000	0.015554	-4.16344	313348517	0.116987	-2.14569	44.407	3.7934	47.7063	4.77063e+07	8.68128	2.16117	51	3.93183
2017	Finland	2.76399e+11	50179.4	10.8234	8265.52	9.01985	4.8048e+07	0.0173836	-4.05223	2.67174e+08	0.0966625	-2.33653	46.894	3.84789	44.9982	4.49982e+07	8.16929	2.10038	56	4.02535
2018	Finland	2.79555e+11	50685.2	10.8334	8214.97	9.01371	51196000	0.0183134	-4.00012	2.51673e+08	0.0900261	-2.40766	45.927	3.82705	46.5319	4.65319e+07	8.43653	2.13257	73	4.29046
2019	Finland	2.82968e+11	51247.4	10.8444	8492.44	9.04693	2.5014e+07	0.00883987	-4.72848	3.62129e+08	0.127975	-2.05592	46.622	3.84207	43.0959	4.30959e+07	7.80495	2.05476	53	3.97029
2020	Finland	2.76462e+11	49997.2	10.8197	8824.19	9.08525				4.00338e+08	0.144808	-1.93235	51.819	3.94776	36.7369	3.67369e+07	6.64375	1.89368	20	2.99573
2011	France	2.95449e+12	45215.2	10.7192	11458.2	9.34646	293536000	0.00993526	-4.61166	4361631965	0.147627	-1.91306	11.636	2.4541	334.147	3.34147e+08	5.11376	1.63194	749	6.61874
2012	France	2.96374e+12	45137.8	10.7175	11501.2	9.3502	2.9321e+08	0.00989325	-4.6159	2202278559	0.0743075	-2.59954	15.033	2.71025	335.563	3.35563e+08	5.11063	1.63132	623	6.43455
2013	France	2.98082e+12	45164.8	10.7181	11518.7	9.35173	342564000	0.0114923	-4.46608	1816182988	0.060929	-2.79805	17.247	2.84764	334.929	3.34929e+08	5.07478	1.62428	527	6.2672
2014	France	3.00932e+12	45381.2	10.7229	12096.3	9.40066	331476000	0.011015	-4.5085	1959257772	0.0651063	-2.73173	16.607	2.80982	301.509	3.01509e+08	4.54681	1.51443	455	6.1203
2015	France	3.04281e+12	45723.4	10.7304	12050.7	9.39688	318771000	0.0104762	-4.55865	1609485572	0.0528947	-2.93945	16.002	2.77271	307.483	3.07483e+08	4.62044	1.53049	475	6.16331
2016	France	3.07614e+12	46102.4	10.7386	12417.8	9.42689	287239000	0.00933763	-4.6737	1828163222	0.0594303	-2.82295	17.721	2.87475	313.085	3.13085e+08	4.69224	1.54591	383	5.94803
2017	France	3.14663e+12	47022.2	10.7584	12711.1	9.45023	2.23992e+08	0.00711847	-4.94506	2.1648e+09	0.0687975	-2.67659	16.658	2.81289	317.818	3.17818e+08	4.74937	1.55801	342	5.83481
2018	France	3.20532e+12	47767.9	10.7741	13012.8	9.47369	214126000	0.00668033	-5.00859	2.32653e+09	0.0725835	-2.62302	19.727	2.98199	306.694	3.06694e+08	4.57057	1.51964	380	5.94017
2019	France	3.26439e+12	48541.9	10.7902	13462.5	9.50766	212240000	0.00650167	-5.0357	2.94237e+09	0.0901353	-2.40644	20.007	2.99608	299.287	2.99287e+08	4.45044	1.493	302	5.71043
2020	France	3.00797e+12	44641.9	10.7064	13808.8	9.53306	2.23537e+08	0.0074315	-4.90203	2.76257e+09	0.0918417	-2.38769	23.676	3.16446	251.55	2.5155e+08	3.73331	1.3173	104	4.64439
2011	Germany	4.21341e+12	52487.2	10.8683	13486.4	9.50943	2.44576e+08	0.0058047	-5.14909	1.69727e+10	0.402825	-0.909252	20.497	3.02028	763.69	7.6369e+08	9.51342	2.2527	3337	8.11283
2012	Germany	4.23104e+12	52608	10.8706	13443	9.50621	233424000	0.00551694	-5.19993	1.05696e+10	0.249811	-1.38705	23.056	3.13793	773.001	7.73001e+08	9.61136	2.26295	2879	7.9652
2013	Germany	4.24956e+12	52694.2	10.8723	13219.1	9.48942	240567000	0.00566099	-5.17416	6.64244e+09	0.156309	-1.85592	24.137	3.18375	797.572	7.97572e+08	9.88983	2.29151	2023	7.61234
2014	Germany	4.34345e+12	53634.5	10.8899	14135.2	9.55642	2.28114e+08	0.0052519	-5.24916	6.01986e+09	0.138596	-1.97619	26.218	3.26645	751.081	7.51081e+08	9.27461	2.22728	1800	7.49554
2015	Germany	4.40826e+12	53965.5	10.8961	14273.6	9.56617	249403000	0.00565763	-5.17475	5091328749	0.115495	-2.15853	29.472	3.38344	755.631	7.55631e+08	9.25037	2.22466	1410	7.25134
2016	Germany	4.50656e+12	54725.4	10.9101	14534.5	9.58428	2.40408e+08	0.00533462	-5.23354	4.80216e+09	0.106559	-2.23905	29.499	3.38436	770.457	7.70457e+08	9.35604	2.23602	1464	7.28893
2017	Germany	4.62735e+12	55982.5	10.9328	14876.5	9.60754	296209000	0.00640127	-5.05126	5320345014	0.114976	-2.16303	33.486	3.51113	760.949	7.60949e+08	9.2061	2.21987	1316	7.18235
2018	Germany	4.6776e+12	56420.7	10.9406	15409.1	9.64272	253782000	0.00542547	-5.21665	6698204402	0.143197	-1.94353	35.098	3.55814	733.112	7.33112e+08	8.84271	2.17959	1232	7.11639
2019	Germany	4.72697e+12	56887.8	10.9488	16060.1	9.68409	315561000	0.00667575	-5.00927	6.15804e+09	0.130275	-2.03811	40.089	3.6911	680.076	6.80076e+08	8.18452	2.10224	978	6.88551
2020	Germany	4.51097e+12	54243.9	10.9012	16291.6	9.6984	304566000	0.00675168	-4.99796	6.4703e+09	0.143435	-1.94187	44.312	3.79126	600.785	6.00785e+08	7.22437	1.97746	504	6.22258
2011	Hungary	2.63097e+11	26384.3	10.1805	10146.4	9.22488	11794000	0.00448276	-5.40752	622735000	0.236694	-1.44099	7.524	2.0181	48.6827	4.86827e+07	4.88207	1.58557	113	4.72739
2012	Hungary	2.59788e+11	26187.3	10.173	10517.7	9.26082	11017000	0.00424077	-5.46301	407214614	0.156749	-1.85311	7.626	2.03156	44.5999	4.45999e+07	4.4958	1.50314	131	4.8752
2013	Hungary	2.6448e+11	26733.9	10.1937	11070.8	9.31206				359143510	0.135792	-1.99663	9.19	2.21812	41.9977	4.19977e+07	4.24516	1.44578	101	4.61512
2014	Hungary	2.75651e+11	27938.2	10.2377	11567.4	9.35595				322168356	0.116875	-2.14665	10.767	2.37649	41.2926	4.12926e+07	4.18514	1.43154	83	4.41884
2015	Hungary	2.85859e+11	29041.8	10.2765	11348.1	9.33681				300635052	0.105169	-2.25219	10.631	2.36377	43.8431	4.38431e+07	4.45423	1.49385	92	4.52179
2016	Hungary	2.92125e+11	29766.1	10.3011	11455.9	9.34626				306411160	0.10489	-2.25484	10.217	2.32405	44.675	4.4675e+07	4.55216	1.5156	70	4.2485
2017	Hungary	3.04595e+11	31119.3	10.3456	11438	9.3447				403624988	0.132512	-2.02108	10.6	2.36085	46.9188	4.69188e+07	4.79352	1.56726	70	4.2485
2018	Hungary	3.20919e+11	32828.7	10.3991	12073.7	9.39879				514589714	0.160349	-1.83041	11.807	2.46869	47.3367	4.73367e+07	4.84235	1.5774	35	3.55535
2019	Hungary	3.35534e+11	34339.3	10.444	12585.7	9.44032	14000	4.17245e-06	-12.387	447857790	0.133476	-2.01383	13.747	2.62082	47.1262	4.71262e+07	4.823	1.5734	17	2.83321
2020	Hungary	3.20559e+11	32878.6	10.4006	12286.6	9.41627	1229000	0.000383393	-7.86645	457949333	0.14286	-1.94589	15.871	2.76449	44.5945	4.45945e+07	4.57373	1.52033	2	0.693147
2011	Ireland	2.57503e+11	56222.3	10.9371	19596.9	9.88313	11963000	0.00464577	-5.3718	1.3207e+08	0.0512888	-2.97028	19.993	2.99538	38.8728	3.88728e+07	8.48736	2.13858	7	1.94591
2012	Ireland	2.57368e+11	55955.3	10.9323	19601.5	9.88336	6.549e+06	0.0025446	-5.97378	1.34362e+08	0.052206	-2.95256	19.351	2.96274	38.7603	3.87603e+07	8.42701	2.13144	9	2.19722
2013	Ireland	2.60629e+11	56366.7	10.9396	19956.3	9.9013	4238000	0.00162607	-6.42159	1.5756e+08	0.0604536	-2.80588	22.018	3.09186	37.4142	3.74142e+07	8.09163	2.09083	9	2.19722
2014	Ireland	2.8334e+11	60832	11.0159	22135.9	10.005	5471000	0.0019309	-6.24977	1.67641e+08	0.059166	-2.82741	24.758	3.20915	37.0504	3.70504e+07	7.9546	2.07375	4	1.38629
2015	Ireland	3.54674e+11	75431.1	11.231	26627.2	10.1897	15706000	0.00442829	-5.41974	1.47594e+08	0.0416141	-3.17932	27.972	3.3312	38.8805	3.88805e+07	8.269	2.11251	11	2.3979
2016	Ireland	3.61917e+11	76107.6	11.2399	25943.9	10.1637	3114000	0.000860418	-7.05809	1.98232e+08	0.0547728	-2.90456	24.876	3.2139	40.4636	4.04636e+07	8.5091	2.14114	5	1.60944
2017	Ireland	3.94273e+11	82013.9	11.3146	28821.1	10.2689	3162000	0.000801983	-7.12842	2.21558e+08	0.0561942	-2.87894	28.963	3.36602	39.3216	3.93216e+07	8.17941	2.10162	3	1.09861
2018	Ireland	4.29876e+11	88318.9	11.3887	31015.6	10.3422	4085000	0.000950274	-6.95876	2.02463e+08	0.0470981	-3.05552	33.01	3.49681	39.0899	3.90899e+07	8.0311	2.08332	2	0.693147
2019	Ireland	4.51013e+11	91402.9	11.423	33065.5	10.4062	4668000	0.001035	-6.87335	2.46393e+08	0.0546309	-2.90715	38.411	3.64834	37.4597	3.74597e+07	7.59163	2.02705	1
2020	Ireland	4.77474e+11	95769.2	11.4697	36644.2	10.509	4784000	0.00100194	-6.90582	2.62486e+08	0.0549739	-2.9009	42.125	3.74064	33.0348	3.30348e+07	6.62594	1.89099	2	0.693147
2011	Italy	2.68662e+12	45245	10.7198	15994.7	9.68001	155858000	0.00580126	-5.14968	10763315283	0.400626	-0.914727	27.677	3.3206	388.547	3.88547e+08	6.54346	1.87847	535	6.28227
2012	Italy	2.60654e+12	43778.1	10.6869	16155.6	9.69002	144490000	0.00554337	-5.19515	5577665767	0.213987	-1.54184	31.105	3.43737	370.986	3.70986e+08	6.23089	1.82952	399	5.98896
2013	Italy	2.55855e+12	42476.9	10.6567	16465.3	9.70901	1.31294e+08	0.00513158	-5.27234	3148344130	0.123052	-2.09515	39.015	3.66395	341.372	3.41372e+08	5.66744	1.73474	296	5.69036
2014	Italy	2.55843e+12	42087	10.6475	17431.6	9.76604	126872000	0.00495897	-5.30656	2180735782	0.0852371	-2.46232	43.498	3.77271	318.793	3.18793e+08	5.24424	1.65713	8	2.07944
2015	Italy	2.57835e+12	42455.5	10.6562	16900.5	9.7351	90699000	0.00351772	-5.64994	1.89296e+09	0.0734174	-2.61159	38.758	3.65734	334.376	3.34376e+08	5.50589	1.70582	121	4.79579
2016	Italy	2.6117e+12	43077.8	10.6708	17298.3	9.75836	54112000	0.00207191	-6.17928	1.93107e+09	0.0739392	-2.60451	37.608	3.62722	331.402	3.31402e+08	5.4662	1.69858	189	5.24175
2017	Italy	2.65526e+12	43861.9	10.6888	17303.7	9.75868	54658000	0.00205848	-6.18579	2.19096e+09	0.082514	-2.49479	35.417	3.56719	335.461	3.35461e+08	5.54145	1.71226	171	5.14166
2018	Italy	2.67984e+12	44352.2	10.6999	17798	9.78684	57100000	0.00213073	-6.15129	2.30804e+09	0.0861262	-2.45194	39.81	3.68412	336.082	3.36082e+08	5.56227	1.71601	122	4.80402
2019	Italy	2.69324e+12	45091	10.7164	18079.1	9.80251				2.26406e+09	0.0840645	-2.47617	39.756	3.68276	328.553	3.28553e+08	5.50073	1.70488	75	4.31749
2020	Italy	2.45016e+12	41214.1	10.6265	17757.4	9.78456				2.57996e+09	0.105298	-2.25096	42.04	3.73862	283.795	2.83795e+08	4.77371	1.56312
2011	Japan	5.14428e+12	40242.2	10.6027	11111.2	9.31571	251707000	0.00489295	-5.31996	5608862070	0.109031	-2.21612	12.532	2.52829	1207.46	1.20746e+09	9.44564	2.24555	7927	8.97803
2012	Japan	5.215e+12	40860.6	10.6179	11509.9	9.35096	294143000	0.00564033	-5.17781	6348239662	0.12173	-2.10595	12.679	2.53995	1293.79	1.29379e+09	10.1371	2.31621	8436	9.04026
2013	Japan	5.31957e+12	41740.1	10.6392	11704	9.36768	242188000	0.00455278	-5.39202	9894285180	0.185998	-1.68202	13.702	2.61754	1282.19	1.28219e+09	10.0607	2.30864	6896	8.8387
2014	Japan	5.33532e+12	41919.3	10.6435	12110	9.40179	258964000	0.00485376	-5.328	11747400575	0.220182	-1.5133	15.448	2.73748	1248.65	1.24865e+09	9.8106	2.28346	6039	8.70599
2015	Japan	5.41859e+12	42618.7	10.66	12496.5	9.4332	392354000	0.00724089	-4.92801	9329490065	0.172176	-1.75924	17.793	2.87881	1209.15	1.20915e+09	9.51028	2.25237	5124	8.54169
2016	Japan	5.45943e+12	42989.5	10.6687	12715	9.45054	345716000	0.00633245	-5.06207	7658803309	0.140286	-1.96407	17.872	2.88324	1189.26	1.18926e+09	9.35861	2.2363	4664	8.44763
2017	Japan	5.5509e+12	43781.7	10.687	12776.5	9.45537	302607000	0.0054515	-5.21187	6.91562e+09	0.124586	-2.08276	19.731	2.98219	1182.74	1.18274e+09	9.315	2.23163	4152	8.33135
2018	Japan	5.58192e+12	44115.7	10.6946	13017.8	9.47408	402486000	0.00721053	-4.93221	6.87511e+09	0.123167	-2.09421	20.455	3.01823	1161.52	1.16152e+09	9.15948	2.21479	3511	8.16366
2019	Japan	5.5699e+12	43984.6	10.6916	13411.4	9.50386	269078000	0.00483093	-5.33272	7.07071e+09	0.126945	-2.064	21.259	3.05678	1121.71	1.12171e+09	8.85792	2.18131	2583	7.85671
2020	Japan	5.31887e+12	42126	10.6484	13325.8	9.49746	326007000	0.00612925	-5.09468	6064131551	0.114012	-2.17145	24.606	3.20299	1029.52	1.02952e+09	8.1539	2.0985	1173	7.06732
2011	Korea	1.86414e+12	37330.1	10.5276	7156.01	8.87571	1.7684e+08	0.00948641	-4.6579	3296416379	0.176833	-1.73255	2.472	0.905028	613.706	6.13706e+08	12.2897	2.50876	7915	8.97651
2012	Korea	1.90893e+12	38026.6	10.546	7245.06	8.88807	2.05257e+08	0.0107525	-4.53262	3508646451	0.183802	-1.6939	2.502	0.91709	612.615	6.12615e+08	12.2035	2.50172	7060	8.8622
2013	Korea	1.96934e+12	39051.8	10.5726	7464.14	8.91787	190845000	0.00969081	-4.63658	3817696108	0.193857	-1.64064	2.968	1.08789	619.989	6.19989e+08	12.2943	2.50914	6272	8.74385
2014	Korea	2.03241e+12	40050.1	10.5979	7571.46	8.93214	175506000	0.00863538	-4.75189	3716660745	0.18287	-1.69898	3.579	1.27508	615.006	6.15006e+08	12.1191	2.49479	5962	8.69316
2015	Korea	2.0895e+12	40958.6	10.6203	7662.82	8.94414	1.4826e+08	0.00709548	-4.9483	3275283624	0.15675	-1.8531	3.92	1.36609	622.78	6.2278e+08	12.2078	2.50208	4601	8.43403
2016	Korea	2.15107e+12	41998.6	10.6454	7616.85	8.93812	1.56722e+08	0.00728576	-4.92183	3131657702	0.145586	-1.92699	4.278	1.45349	633.173	6.33173e+08	12.3624	2.51466	5301	8.57565
2017	Korea	2.21904e+12	43204	10.6737	7861.97	8.96979	1.43818e+08	0.00648109	-5.03887	3592157447	0.161879	-1.82091	5.206	1.64981	641.828	6.41828e+08	12.4962	2.52542	4986	8.51439
2018	Korea	2.28356e+12	44249.3	10.6976	8096	8.99912	150388000	0.00658569	-5.02286	3748764891	0.164163	-1.80689	5.72	1.74397	659.11	6.5911e+08	12.7772	2.54766	5120	8.54091
2019	Korea	2.3348e+12	45104	10.7167	8332.91	9.02797	1.94097e+08	0.00831322	-4.78991	3857193716	0.165205	-1.80057	6.333	1.84577	635.323	6.35323e+08	12.2732	2.50742	4808	8.47804
2020	Korea	2.31491e+12	44658.1	10.7068	8389.77	9.03477	231404000	0.00999626	-4.60554	3847490532	0.166205	-1.79453	8.879	2.18369	588.841	5.88841e+08	11.3596	2.43007	2199	7.69576
2011	Mexico	2.21948e+12	19183.8	9.86182	11873.3	9.38205				1597314885	0.0719681	-2.63153	17.865	2.88284	465.845	4.65845e+08	4.02648	1.39289	560	6.32794
2012	Mexico	2.30032e+12	19614.9	9.88404	11997.7	9.39247				1681214541	0.0730863	-2.61611	16.379	2.796	473.973	4.73973e+08	4.04158	1.39664	570	6.34564
2013	Mexico	2.33146e+12	19620.6	9.88434	12148.1	9.40493	7.815e+06	0.000335197	-8.00079	1909214703	0.0818891	-2.50239	15.904	2.76657	472.837	4.72837e+08	3.9792	1.38108	481	6.17587
2014	Mexico	2.39791e+12	19923.6	9.89966	12742.6	9.45271	34692000	0.00144676	-6.53843	2275971587	0.094915	-2.35477	20.149	3.00315	459.637	4.59637e+08	3.819	1.33999	480	6.17379
2015	Mexico	2.47687e+12	20325.8	9.91965	13396.5	9.50275	24566000	0.000991815	-6.91597	2282440475	0.0921501	-2.38434	17.942	2.88714	463.122	4.63122e+08	3.8005	1.33513	439	6.0845
2016	Mexico	2.54203e+12	20611	9.93358	13745.9	9.52849	51295000	0.00201788	-6.20571	2074446215	0.081606	-2.50585	17.697	2.8734	468.79	4.6879e+08	3.801	1.33526	357	5.87774
2017	Mexico	2.59574e+12	20803	9.94285	14365.7	9.5726	3.0358e+07	0.00116953	-6.75115	1799068188	0.0693084	-2.66919	18.504	2.91799	476.947	4.76947e+08	3.82238	1.34087	311	5.73979
2018	Mexico	2.65272e+12	21021.5	9.9533	14288.8	9.56723	33569000	0.00126546	-6.67232	2430642516	0.0916283	-2.39001	22.056	3.09358	468.223	4.68223e+08	3.71044	1.31115	111	4.70953
2019	Mexico	2.64779e+12	20754.7	9.94053	14412.9	9.57588	5509000	0.00020806	-8.47768	1952395932	0.0737369	-2.60725	22.529	3.1148	449.313	4.49313e+08	3.52194	1.25901	16	2.77259
2020	Mexico	2.43153e+12	18858.9	9.84474	13867.5	9.53731	9.191e+06	0.000377992	-7.88064	1729993780	0.0711483	-2.64299	23.468	3.15564	357.682	3.57682e+08	2.77418	1.02035
2011	Netherlands	9.26117e+11	55479.1	10.9238	12029.1	9.39508	70756000	0.00764007	-4.87435	3803254067	0.410667	-0.889973	10.825	2.38186	219.435	2.19435e+08	13.1452	2.57606	147	4.99043
2012	Netherlands	9.16575e+11	54704.7	10.9097	11894.3	9.38381	1.29748e+08	0.0141557	-4.25763	4.98687e+09	0.544077	-0.608665	12.099	2.49312	212.215	2.12215e+08	12.6658	2.5389	109	4.69135
2013	Netherlands	9.15381e+11	54472.6	10.9055	12135.5	9.40389	115472000	0.0126146	-4.3729	3.46591e+09	0.37863	-0.971197	11.921	2.4783	208.245	2.08245e+08	12.3922	2.51707	128	4.85203
2014	Netherlands	9.28411e+11	55049.5	10.916	13059.7	9.47728	72907000	0.00785288	-4.84687	3.76803e+09	0.405858	-0.901752	11.287	2.42365	197.587	1.97587e+08	11.7158	2.46094	123	4.81218
2015	Netherlands	9.466e+11	55879.8	10.931	13051.2	9.47663	139270000	0.0147127	-4.21905	2.7239e+09	0.287757	-1.24564	12.567	2.53107	206.724	2.06724e+08	12.2034	2.50171	82	4.40672
2016	Netherlands	9.67347e+11	56801.5	10.9473	13072.3	9.47825	1.05615e+08	0.010918	-4.51734	3430157233	0.354594	-1.03678	12.984	2.56372	209.821	2.09821e+08	12.3204	2.51126	95	4.55388
2017	Netherlands	9.95505e+11	58110.3	10.9701	13357.1	9.4998	86881000	0.00872733	-4.7413	4.13781e+09	0.415649	-0.877913	15.08	2.71337	202.696	2.02696e+08	11.8319	2.4708	136	4.91265
2018	Netherlands	1.01901e+12	59135.9	10.9876	13939.9	9.54251	1.1327e+08	0.0111157	-4.4994	5.42198e+09	0.532084	-0.630955	16.637	2.81163	198.799	1.98799e+08	11.5369	2.44555	105	4.65396
2019	Netherlands	1.03894e+12	59898.7	11.0004	14522.4	9.58345	92874000	0.00893934	-4.71729	7.24413e+09	0.697264	-0.360591	18.866	2.93736	194.849	1.94849e+08	11.2338	2.41893	109	4.69135
2020	Netherlands	9.99471e+11	57304.2	10.9561	14399.5	9.57495	52780000	0.0052808	-5.24368	8.59341e+09	0.859796	-0.15106	26.824	3.2893	174.649	1.74649e+08	10.0134	2.30393	43	3.7612
2011	New Zealand	1.76722e+11	40310.6	10.6044	9801.53	9.19029	5.124e+06	0.00289947	-5.84323	64949044	0.0367522	-3.30356	76.823	4.3415	34.3686	3.43686e+07	7.83956	2.05918	245	5.50126
2012	New Zealand	1.80681e+11	40988.5	10.621	9539.67	9.16321	5152000	0.00285143	-5.85994	3.21995e+07	0.0178212	-4.02737	72.956	4.28986	36.0318	3.60318e+07	8.17401	2.10096	266	5.5835
2013	New Zealand	1.85552e+11	41771.3	10.64	9709.69	9.18088	5453000	0.0029388	-5.82976	2.85419e+07	0.0153821	-4.17455	75.286	4.32129	35.5671	3.55671e+07	8.00682	2.08029	192	5.2575
2014	New Zealand	1.92629e+11	42650	10.6608	9583.52	9.1678	5.057e+06	0.00262526	-5.94258	9.52617e+07	0.0494535	-3.00672	79.811	4.37966	35.6343	3.56343e+07	7.88981	2.06557	176	5.17048
2015	New Zealand	1.9977e+11	43339.8	10.6768	9840.9	9.1943	1959000	0.000980626	-6.92732	3.69247e+07	0.0184836	-3.99087	80.679	4.39048	36.2423	3.62423e+07	7.86269	2.06213	27	3.29584
2016	New Zealand	2.07222e+11	43957.9	10.691	10335.3	9.24332	0	0		38604656	0.0186296	-3.983	84.453	4.4362	35.4591	3.54591e+07	7.52192	2.01782	35	3.55535
2017	New Zealand	2.14709e+11	44604.7	10.7056	10703.4	9.27831	1.025e+06	0.00047739	-7.64718	4.06074e+07	0.0189127	-3.96792	81.702	4.40308	37.5702	3.75702e+07	7.80502	2.05477	24	3.17805
2018	New Zealand	2.21592e+11	45217.4	10.7192	11236.9	9.32696	2309000	0.001042	-6.86661	41870896	0.0188955	-3.96883	83.788	4.42829	37.3742	3.73742e+07	7.62645	2.03162	7	1.94591
2019	New Zealand	2.26429e+11	45475	10.7249	11056.1	9.31074	2.14e+06	0.000945107	-6.96421	38149332	0.0168482	-4.08351	82.247	4.40973	38.4901	3.84901e+07	7.73019	2.04513	9	2.19722
2020	New Zealand	2.23593e+11	43926.2	10.6903	11241.5	9.32737				6.33182e+07	0.0283185	-3.56424	78.771	4.36654	33.3899	3.33899e+07	6.55964	1.88094
2011	Norway	3.19532e+11	64511.7	11.0746	11363.2	9.33813	55255000	0.0172925	-4.05748	332435950	0.104038	-2.263	96.585	4.57042	37.1266	3.71266e+07	7.49564	2.01432	95	4.55388
2012	Norway	3.28169e+11	65391	11.0881	10661.8	9.27442	47029000	0.0143307	-4.24535	375719923	0.11449	-2.16727	97.987	4.58483	36.785	3.6785e+07	7.32977	1.99194	72	4.27667
2013	Norway	3.31563e+11	65273.1	11.0863	10099.4	9.22023	44070000	0.0132916	-4.32062	311652986	0.0939951	-2.36451	97.861	4.58355	36.9637	3.69637e+07	7.27686	1.9847	54	3.98898
2014	Norway	3.38093e+11	65812.3	11.0946	11714.9	9.36862	5.095e+07	0.0150698	-4.19506	351855704	0.104071	-2.26269	97.871	4.58365	36.0752	3.60752e+07	7.02231	1.94909	73	4.29046
2015	Norway	3.44744e+11	66442.5	11.1041	11706.1	9.36786	5.7481e+07	0.0166735	-4.09393	2.99836e+08	0.0869735	-2.44215	97.91	4.58405	35.9743	3.59743e+07	6.93333	1.93634	52	3.95124
2016	Norway	3.48438e+11	66565.4	11.1059	12369.1	9.42296	52430000	0.0150472	-4.19657	401470003	0.11522	-2.16091	97.995	4.58492	35.0667	3.50667e+07	6.69913	1.90198	43	3.7612
2017	Norway	3.56533e+11	67564	11.1208	12012.6	9.39371	4.9895e+07	0.0139945	-4.26909	7.90845e+08	0.221815	-1.50591	98.026	4.58523	35.1124	3.51124e+07	6.6539	1.8952	50	3.91202
2018	Norway	3.60522e+11	67870.5	11.1254	12065.7	9.39812	4.3504e+07	0.0120669	-4.41729	769635443	0.213478	-1.54422	97.97	4.58466	35.2931	3.52931e+07	6.64413	1.89373
2019	Norway	3.63211e+11	67916.6	11.126	13246.2	9.49147	2.5822e+08	0.0710936	-2.64376	1.3923e+09	0.383332	-0.958854	97.942	4.58438	34.2888	3.42888e+07	6.41165	1.85812	51	3.93183
2020	Norway	3.60606e+11	67033.7	11.113	12613	9.44248	49525000	0.0137338	-4.28789	7.04695e+08	0.19542	-1.63261	98.571	4.59078	32.9454	3.29454e+07	6.12427	1.81226	36	3.58352
2011	Poland	1.00877e+12	26502.4	10.185	9989.77	9.20932	67265000	0.00666804	-5.01043	436413419	0.0432621	-3.14048	8.055	2.08629	324.011	3.24011e+08	8.51244	2.14153	514	6.24222
2012	Poland	1.02213e+12	26853.6	10.1982	10474.8	9.25673	37173000	0.00363681	-5.61665	621804414	0.0608341	-2.79961	10.444	2.34603	308.125	3.08125e+08	8.0951	2.09126	496	6.20658
2013	Poland	1.03364e+12	27172.3	10.21	10584.1	9.2671	27620000	0.00267211	-5.92489	955489641	0.0924394	-2.3812	10.408	2.34257	310.395	3.10395e+08	8.15966	2.0992	525	6.2634
2014	Poland	1.06856e+12	28111.4	10.2439	11364	9.33821	3.65e+07	0.00341581	-5.67934	1635248210	0.153033	-1.8771	12.533	2.52837	293.338	2.93338e+08	7.71703	2.04343	409	6.01372
2015	Poland	1.11383e+12	29321.8	10.2861	11734.4	9.37028	39076000	0.00350826	-5.65264	1291820705	0.11598	-2.15434	13.815	2.62575	293.325	2.93325e+08	7.72183	2.04405	362	5.89164
2016	Poland	1.14882e+12	30256	10.3174	11570.4	9.3562	2.576e+07	0.0022423	-6.10025	631123264	0.0549365	-2.90158	13.734	2.61987	306.035	3.06035e+08	8.05991	2.0869	344	5.84064
2017	Poland	1.20432e+12	31713.6	10.3645	11597.8	9.35857	29193000	0.00242403	-6.02232	705073188	0.0585454	-2.83795	14.2	2.65324	315.45	3.1545e+08	8.30681	2.11708	225	5.4161
2018	Poland	1.26879e+12	33411.5	10.4167	12001.5	9.39278	28921000	0.00227941	-6.08384	879365760	0.0693072	-2.66921	12.756	2.546	320.147	3.20147e+08	8.43052	2.13186	243	5.49306
2019	Poland	1.329e+12	35005.4	10.4633	12938.1	9.46793	25066000	0.00188608	-6.27325	1057779325	0.0795923	-2.53084	15.616	2.7483	301.992	3.01992e+08	7.95438	2.07372	147	4.99043
2020	Poland	1.29523e+12	34129.2	10.4379	13220.7	9.48954	2.0806e+07	0.00160635	-6.43379	1631041710	0.125927	-2.07206	17.965	2.88843	284.23	2.8423e+08	7.49966	2.01486	63	4.14313
2011	Portugal	3.48631e+11	33021.9	10.4049	15257.4	9.63282	473000	0.000135674	-8.90526	452285332	0.129732	-2.04229	46.473	3.83887	51.4218	5.14218e+07	4.87061	1.58322	263	5.57215
2012	Portugal	3.34486e+11	31810.8	10.3676	15601	9.65509	2.913e+06	0.000870888	-7.046	253716031	0.0758525	-2.57896	42.506	3.74965	50.7155	5.07155e+07	4.82323	1.57344	281	5.63835
2013	Portugal	3.314e+11	31690.8	10.3638	15414	9.64303	10016000	0.00302233	-5.80173	277017684	0.0835901	-2.48183	58.322	4.06598	49.3307	4.93307e+07	4.71734	1.55125	239	5.47646
2014	Portugal	3.34025e+11	32114.5	10.3771	15778.2	9.66639	9546000	0.00285787	-5.85768	275938831	0.0826102	-2.49362	60.758	4.1069	49.5953	4.95953e+07	4.7683	1.56199	243	5.49306
2015	Portugal	3.40011e+11	32825.7	10.399	15476.2	9.64706	8038000	0.00236404	-6.04738	3.01562e+08	0.0886919	-2.42259	47.533	3.86142	53.0655	5.30655e+07	5.12311	1.63376	186	5.22575
2016	Portugal	3.46878e+11	33594.4	10.4221	15904.5	9.67436				3.11436e+08	0.0897825	-2.41036	54.625	4.00049	52.4481	5.24481e+07	5.0795	1.62521	165	5.10595
2017	Portugal	3.5904e+11	34857.3	10.459	15768.1	9.66575				2.90465e+08	0.0809004	-2.51454	39.133	3.66697	57.3046	5.73046e+07	5.56339	1.71621	106	4.66344
2018	Portugal	3.69271e+11	35907.9	10.4887	16777.4	9.72779				3.32765e+08	0.0901142	-2.40668	50.351	3.91902	54.2625	5.42625e+07	5.27649	1.66326	42	3.73767
2019	Portugal	3.79177e+11	36862.5	10.5149	17417.4	9.76523				6.93777e+08	0.182969	-1.69844	52.987	3.97005	50.2563	5.02563e+07	4.88577	1.58633	17	2.83321
2020	Portugal	3.47165e+11	33714.9	10.4257	17254.7	9.75584				5.35862e+08	0.154354	-1.86851	58.421	4.06768	40.7259	4.07259e+07	3.95509	1.375	2	0.693147
2011	Slovak Republic	1.49015e+11	27603.7	10.2257	8588.77	9.05821	2.1447e+07	0.0143925	-4.24105	8.03094e+08	0.538935	-0.618161	17.724	2.87492	33.9114	3.39114e+07	6.28177	1.83765	23	3.13549
2012	Slovak Republic	1.51039e+11	27931	10.2375	9065.97	9.11228	19666000	0.0130205	-4.34123	3.96001e+08	0.262185	-1.33871	19.37	2.96373	32.3779	3.23779e+07	5.9875	1.78967	18	2.89037
2013	Slovak Republic	1.52028e+11	28083.7	10.2429	8969.2	9.10155	1.0313e+07	0.00678362	-4.99324	2.46439e+08	0.162101	-1.81954	22.363	3.10741	32.5217	3.25217e+07	6.00763	1.79303	30	3.4012
2014	Slovak Republic	1.5617e+11	28820.8	10.2689	9791.21	9.18924	18057000	0.0115624	-4.46	1.87943e+08	0.120345	-2.11739	23.077	3.13884	29.9839	2.99839e+07	5.53346	1.71081	27	3.29584
2015	Slovak Republic	1.64315e+11	30295.2	10.3187	10025.3	9.21287	961000	0.000584852	-7.44415	2.12635e+08	0.129407	-2.04479	22.796	3.12659	30.2737	3.02737e+07	5.58164	1.71948	30	3.4012
2016	Slovak Republic	1.67489e+11	30840.6	10.3366	10150.9	9.22531	1.8194e+07	0.0108628	-4.52241	2.81632e+08	0.168149	-1.7829	24.85	3.21286	30.6718	3.06718e+07	5.64776	1.73126	22	3.09104
2017	Slovak Republic	1.72481e+11	31710.5	10.3644	9912.68	9.20157	596000	0.000345546	-7.97038	3.06165e+08	0.177507	-1.72875	23.965	3.17659	32.8403	3.28403e+07	6.03767	1.79802	16	2.77259
2018	Slovak Republic	1.79025e+11	32868.1	10.4003	10342.3	9.244	719000	0.000401619	-7.82001	2.70708e+08	0.151212	-1.88907	21.867	3.08498	32.2782	3.22782e+07	5.92611	1.77937	28	3.3322
2019	Slovak Republic	1.8369e+11	33678.9	10.4246	10767.3	9.28427	409000	0.000222658	-8.40987	2.31175e+08	0.125851	-2.07266	23.59	3.16082	29.9937	2.99937e+07	5.49924	1.70461	31	3.43399
2020	Slovak Republic	1.75683e+11	32183.3	10.3792	10966.5	9.3026	429000	0.00024419	-8.31756	2.28285e+08	0.129941	-2.04067	24.266	3.18908	27.8323	2.78323e+07	5.09858	1.62896	28	3.3322
2011	Spain	1.81864e+12	38907.4	10.5689	14510.8	9.58265	2.07099e+08	0.0113876	-4.47523	1649390288	0.0906937	-2.40027	30.041	3.40256	308.529	3.08529e+08	6.60059	1.88716	1353	7.21008
2012	Spain	1.76482e+12	37731.5	10.5382	14108.4	9.55452	1.18372e+08	0.00670733	-5.00455	2444404979	0.138508	-1.97683	29.605	3.38794	306.274	3.06274e+08	6.54809	1.87917	1283	7.15696
2013	Spain	1.73948e+12	37311.9	10.5271	14906.9	9.60958	5.6276e+07	0.00323521	-5.73366	1162185012	0.066812	-2.70587	39.585	3.67845	274.508	2.74508e+08	5.88819	1.77295	1074	6.97915
2014	Spain	1.76356e+12	37941.6	10.5438	15456.2	9.64577	77451000	0.00439175	-5.42803	7.62954e+08	0.0432622	-3.14048	40.103	3.69145	271.854	2.71854e+08	5.84873	1.76622	1024	6.93147
2015	Spain	1.83119e+12	39427.3	10.5822	15470.1	9.64666	8.1437e+07	0.00444721	-5.41548	5.95604e+08	0.0325255	-3.42573	34.99	3.55506	287.87	2.8787e+08	6.19811	1.82424	887	6.78784
2016	Spain	1.8867e+12	40588.1	10.6112	15805.5	9.66811	65190000	0.00345524	-5.66786	7.60684e+08	0.0403182	-3.21095	38.582	3.65279	280.621	2.80621e+08	6.03694	1.7979	770	6.64639
2017	Spain	1.94281e+12	41697.2	10.6382	15468.2	9.64654	38547000	0.00198409	-6.2226	8.88963e+08	0.0457567	-3.08442	32.221	3.47262	298.252	2.98252e+08	6.40118	1.85648	614	6.41999
2018	Spain	1.98727e+12	42465.1	10.6564	15895.6	9.6738	8.6615e+07	0.00435849	-5.43563	2.19516e+09	0.110461	-2.20309	38.208	3.64304	293.008	2.93008e+08	6.26115	1.83436	340	5.82895
2019	Spain	2.02871e+12	43040.6	10.6699	16711	9.72382	76732000	0.0037823	-5.57742	3.26439e+09	0.16091	-1.82691	37.281	3.61848	276.159	2.76159e+08	5.85891	1.76796	185	5.22036
2020	Spain	1.80915e+12	38197.1	10.5505	16634.3	9.71922				2.70654e+09	0.149603	-1.89977	43.811	3.77988	223.573	2.23573e+08	4.72038	1.55189	118	4.77068
2011	Sweden	4.87884e+11	51632.3	10.8519	9775.28	9.18761	59615000	0.0122191	-4.40476	1122617962	0.230099	-1.46925	55.956	4.02457	52.046	5.2046e+07	5.50798	1.7062	55	4.00733
2012	Sweden	4.85014e+11	50950.2	10.8386	9619.48	9.17155	47253000	0.0097426	-4.63125	1.13284e+09	0.233569	-1.45428	59.064	4.07862	49.1475	4.91475e+07	5.16289	1.6415	38	3.63759
2013	Sweden	4.90775e+11	51120.4	10.8419	9866.81	9.19693	62938000	0.0128242	-4.35642	9.08713e+08	0.185159	-1.68654	54.035	3.98963	48.1272	4.81272e+07	5.01305	1.61204	52	3.95124
2014	Sweden	5.03819e+11	51960.9	10.8582	10392.3	9.24882	69269000	0.0137488	-4.2868	9.60373e+08	0.190619	-1.65748	55.838	4.02245	46.0996	4.60996e+07	4.75444	1.55908	57	4.04305
2015	Sweden	5.26437e+11	53722.5	10.8916	11743	9.37101	39256000	0.00745693	-4.89861	8.42294e+07	0.0159999	-4.13517	63.272	4.14744	46.3887	4.63887e+07	4.73393	1.55476	54	3.98898
2016	Sweden	5.37337e+11	54150.2	10.8995	11141.1	9.3184	4.5738e+07	0.00851197	-4.76628	7.30876e+08	0.136018	-1.99497	57.175	4.04612	46.5354	4.65354e+07	4.68961	1.54535	43	3.7612
2017	Sweden	5.51136e+11	54797.4	10.9114	11118.3	9.31635	25349000	0.00459941	-5.38183	7.39976e+08	0.134264	-2.00795	57.882	4.05841	45.4851	4.54851e+07	4.52242	1.50905	59	4.07754
2018	Sweden	5.61883e+11	55220.7	10.9191	11113.2	9.31589	3.5255e+07	0.00627444	-5.07127	1.16474e+09	0.207293	-1.57362	55.797	4.02172	44.6773	4.46773e+07	4.3908	1.47951	52	3.95124
2019	Sweden	5.73043e+11	55749.5	10.9286	11687.6	9.36628	3.3553e+07	0.00585523	-5.14042	1.28748e+09	0.224675	-1.4931	58.746	4.07322	47.2757	4.72757e+07	4.5993	1.5259	47	3.85015
2020	Sweden	5.56171e+11	53718.5	10.8915	12269.4	9.41486	4.0631e+07	0.00730548	-4.91913	1.22493e+09	0.220243	-1.51302	68.472	4.22642	43.128	4.3128e+07	4.16557	1.42685	16	2.77259
2011	Switzerland	5.53717e+11	69981	11.156	22034.1	10.0003	48703000	0.00879564	-4.7335	607194783	0.109658	-2.21039	52.87	3.96784	40.0521	4.00521e+07	5.06194	1.62175	92	4.52179
2012	Switzerland	5.60457e+11	70084.6	11.1575	22100	10.0033	4.8792e+07	0.00870575	-4.74377	6.09557e+08	0.108761	-2.2186	58.18	4.06354	41.4231	4.14231e+07	5.17993	1.64479	111	4.70953
2013	Switzerland	5.70667e+11	70545.5	11.164	21583.5	9.97968	46270000	0.00810806	-4.8149	6.51715e+08	0.114202	-2.16978	57.87	4.0582	43.5951	4.35951e+07	5.3892	1.6844	74	4.30407
2014	Switzerland	5.8463e+11	71395.2	11.176	23592.8	10.0687	6.4076e+07	0.0109601	-4.51349	640361381	0.109533	-2.21153	56.562	4.03534	38.713	3.8713e+07	4.72764	1.55343	47	3.85015
2015	Switzerland	5.94322e+11	71757.3	11.181	24548.6	10.1084	63065000	0.0106113	-4.54584	6.53136e+08	0.109896	-2.20822	60.692	4.10581	39.5267	3.95267e+07	4.77237	1.56284	41	3.71357
2016	Switzerland	6.06477e+11	72429.5	11.1904	25741.8	10.1559	77614000	0.0127975	-4.3585	5.69613e+08	0.0939216	-2.3653	60.033	4.09489	38.0196	3.80196e+07	4.54055	1.51305	53	3.97029
2017	Switzerland	6.16089e+11	72894	11.1968	26006.3	10.1661	83734000	0.0135912	-4.29833	6.06093e+08	0.0983776	-2.31894	60.675	4.10553	38.8192	3.88192e+07	4.59299	1.52453	50	3.91202
2018	Switzerland	6.34059e+11	74469.7	11.2181	26596.4	10.1885	84640000	0.0133489	-4.31632	6.52391e+08	0.102891	-2.27408	56.896	4.04123	37.2125	3.72125e+07	4.37057	1.47489	31	3.43399
2019	Switzerland	6.41738e+11	74835.8	11.2231	26257.7	10.1757	79095000	0.0123251	-4.39612	6.35504e+08	0.0990287	-2.31235	58.191	4.06373	38.1482	3.81482e+07	4.44863	1.4926	27	3.29584
2020	Switzerland	6.26382e+11	72526.8	11.1917	27045.9	10.2053	79574000	0.0127037	-4.36586	7.19806e+08	0.114915	-2.16356	62.155	4.12963	32.6996	3.26996e+07	3.78619	1.33136	27	3.29584
2011	Turkey	1.69913e+12	23135.3	10.0491	15102.1	9.62259				607194783	0.0357356	-3.33161	25.336	3.23223	298.832	2.98832e+08	4.06889	1.40337	73	4.29046
2012	Turkey	1.7805e+12	23850.9	10.0796	15112	9.62324				6.09557e+08	0.0342353	-3.3745	27.241	3.30472	314.437	3.14437e+08	4.21209	1.43796	58	4.06044
2013	Turkey	1.93159e+12	25440.6	10.1441	16790.6	9.72857				6.51715e+08	0.0337399	-3.38907	28.857	3.36235	303.294	3.03294e+08	3.99463	1.38495	37	3.61092
2014	Turkey	2.027e+12	26246.5	10.1753	17019.3	9.7421	28176000	0.00139003	-6.57843	640361381	0.0315916	-3.45486	20.912	3.04032	335.135	3.35135e+08	4.33948	1.46776	55	4.00733
2015	Turkey	2.15033e+12	27382.5	10.2177	16693.8	9.72279	21044000	0.000978639	-6.92935	6.53136e+08	0.0303737	-3.49418	32.014	3.46617	340.57	3.4057e+08	4.33685	1.46715	49	3.89182
2016	Turkey	2.22179e+12	27832.3	10.234	16250.7	9.69589	68432000	0.00308004	-5.78281	5.69613e+08	0.0256376	-3.6637	32.972	3.49566	358.994	3.58994e+08	4.4971	1.50343	63	4.14313
2017	Turkey	2.38847e+12	29444.9	10.2903	16269.1	9.69702	57240000	0.00239651	-6.03374	6.06093e+08	0.0253758	-3.67396	29.43	3.38201	397.108	3.97108e+08	4.89553	1.58832	86	4.45435
2018	Turkey	2.45964e+12	29871.7	10.3047	17057.2	9.74433	72492000	0.00294726	-5.82688	6.52391e+08	0.0265238	-3.62971	32.176	3.47122	390.845	3.90845e+08	4.74671	1.55745	40	3.68888
2019	Turkey	2.48152e+12	29743.9	10.3004	16938.7	9.73736				6.35504e+08	0.0256094	-3.66479	43.68	3.77689	386.727	3.86727e+08	4.63536	1.53371	39	3.66356
2020	Turkey	2.52603e+12	29950.9	10.3073	17171	9.75098				7.19806e+08	0.0284955	-3.55801	42.021	3.73817	373.927	3.73927e+08	4.43362	1.48922	53	3.97029
2011	United Kingdom	2.83124e+12	44756.5	10.709	14993.6	9.61538	83049000	0.0029333	-5.83163	3080884065	0.108817	-2.21808	9.642	2.26613	493.985	4.93985e+08	7.80895	2.05527	738	6.60394
2012	United Kingdom	2.87286e+12	45099.7	10.7166	14819.3	9.60368	7.6931e+07	0.00267785	-5.92274	2916817404	0.10153	-2.2874	11.427	2.43598	510.181	5.10181e+08	8.0091	2.08058	615	6.42162
2013	United Kingdom	2.92716e+12	45645.4	10.7287	15322.2	9.63706	1.11434e+08	0.0038069	-5.57094	3821866118	0.130566	-2.03588	14.973	2.70625	498.018	4.98018e+08	7.76597	2.04975	524	6.26149
2014	United Kingdom	3.01471e+12	46665.7	10.7508	16751.2	9.72623	7.6721e+07	0.00254488	-5.97367	4873167118	0.161646	-1.82235	19.248	2.95741	456.077	4.56077e+08	7.05976	1.95441	545	6.30079
2015	United Kingdom	3.09378e+12	47511.6	10.7687	17022.2	9.74227	6.8045e+07	0.00219941	-6.11956	4583202215	0.148143	-1.90958	24.623	3.20368	437.766	4.37766e+08	6.72284	1.90551	473	6.1591
2016	United Kingdom	3.1638e+12	48220.2	10.7835	17636.5	9.77772	1.46532e+08	0.00463151	-5.37487	3478416090	0.109944	-2.20778	24.679	3.20595	413.595	4.13595e+08	6.30369	1.84114	392	5.97126
2017	United Kingdom	3.23133e+12	48916	10.7979	18302.7	9.8148	1.23826e+08	0.00383204	-5.56436	3427962807	0.106085	-2.24351	29.499	3.38436	401.259	4.01259e+08	6.07426	1.80406	399	5.98896
2018	United Kingdom	3.28468e+12	49423.2	10.8082	18671.4	9.83475	9.5534e+07	0.00290847	-5.84013	3.56543e+09	0.108547	-2.22057	33.292	3.50532	393.471	3.93471e+08	5.92038	1.7784	295	5.68698
2019	United Kingdom	3.3396e+12	49966.8	10.8191	19568.7	9.88169	100041000	0.0029956	-5.81061	4.25333e+09	0.127361	-2.06073	37.457	3.62319	377.489	3.77489e+08	5.64796	1.73129	318	5.76205
2020	United Kingdom	3030004724702	45169.3	10.7182	19363.5	9.87115	92155000	0.00304141	-5.79543	4.36441e+09	0.14404	-1.93767	42.915	3.75922	316.907	3.16907e+08	4.72424	1.55271	223	5.40717
2011	United States	1.79978e+13	57762.4	10.9641	8234.28	9.01606	9.76062e+08	0.00542322	-5.21707	10046366459	0.0558199	-2.88562	12.406	2.51818	5336.16	5.33616e+09	17.1259	2.84059	11381	9.3397
2012	United States	1.84027e+13	58630.1	10.979	8572.67	9.05633	9.49346e+08	0.00515873	-5.26706	10939345696	0.0594443	-2.82272	12.125	2.49527	5089.15	5.08915e+09	16.2138	2.78586	10782	9.28563
2013	United States	1.87417e+13	59297.9	10.9903	8579.32	9.05711	8.45322e+08	0.00451038	-5.40137	9112107764	0.0486195	-3.02373	12.767	2.54686	5246.61	5.24661e+09	16.6001	2.80941	10228	9.23288
2014	United States	1.92151e+13	60351.5	11.0079	8691.86	9.07014	723861000	0.00376715	-5.58144	8623537080	0.044879	-3.10379	13.283	2.58649	5251.66	5.25166e+09	16.4946	2.80303	9714	9.18132
2015	United States	1.98061e+13	61751.3	11.0309	9058.46	9.11145	742730000	0.00375001	-5.586	10990004866	0.0554881	-2.89159	13.558	2.60698	5137.48	5.13748e+09	16.0176	2.77369	9134	9.11976
2016	United States	2.0145e+13	62354.6	11.0406	9313.25	9.13919	6.97889e+08	0.00346432	-5.66524	14234405182	0.0706597	-2.64988	15.219	2.72254	5038	5.038e+09	15.594	2.74689	8878	9.09133
2017	United States	2.06149e+13	63406.8	11.0573	9565.08	9.16587	637035000	0.00309016	-5.77953	10406327581	0.0504795	-2.98619	17.388	2.85578	4978.76	4.97876e+09	15.3135	2.72874	8702	9.07131
2018	United States	2.12327e+13	64963.8	11.0816	9580.53	9.16749	694612000	0.00327143	-5.72253	7730283824	0.0364075	-3.31298	17.397	2.8563	5132.74	5.13274e+09	15.7042	2.75393	8120	9.00209
2019	United States	2.16319e+13	65884.7	11.0957	9776.04	9.18769	6.91781e+08	0.00319796	-5.74524	10593314647	0.0489707	-3.01653	18.247	2.904	4980.95	4.98095e+09	15.1706	2.71936	6779	8.82158
2020	United States	2.08954e+13	63032.8	11.0514	10272.2	9.23719	849871000	0.00406725	-5.50479	13072034658	0.0625592	-2.77164	20.272	3.00924	4420.61	4.42061e+09	13.3351	2.5904	4462	8.40335
